# Supplementary material for: The Peripheral Immune Traits Changed in Patients with Multiple System Atrophy
Source: Brain Sci. 2023 Jan 26;13(2):205. doi: 10.3390/brainsci13020205 (PMC9953988; doi:10.3390/brainsci13020205)
Supplement: Supplementary file 1 [file brainsci-13-00205-s001.zip]

Archive with 2 entries (2 files):
- brainsci-2120275-Table S1.pdf
- brainsci-2120275-Table S2.pdf
